# Supplementary material for: A Structural In Silico Analysis of Novel Epitopes from Toxoplasma gondii Proteins for the Serodiagnosis of Toxoplasmosis
Source: Int J Mol Sci. 2025 May 14;26(10):4689. doi: 10.3390/ijms26104689 (PMC12112391; doi:10.3390/ijms26104689)
Supplement: Supplementary file 1 [file ijms-26-04689-s001.zip]

Archive with 1 entries (1 files):
- ijms-3538519-supplementary.pdf
